# Supplementary material for: Wheat Leaf Rust Fungus Effector Protein Pt1641 Is Avirulent to TcLr1
Source: Plants (Basel). 2024 Aug 14;13(16):2255. doi: 10.3390/plants13162255 (PMC11359021; doi:10.3390/plants13162255)
Supplement: Supplementary file 1 [file plants-13-02255-s001.zip]

Archive with 1 entries (1 files):
- plants-3106543-supplementary.pdf
